# Supplementary material for: Cymbopleuranatellia – a new species from Transbaikal area (Russia, Siberia) described on the basis of molecular and morphological investigation
Source: PhytoKeys. 2021 Oct 19;183:95–105. doi: 10.3897/phytokeys.183.72285 (PMC8548289; doi:10.3897/phytokeys.183.72285)
Supplement: XML Treatment for Cymbopleura natellia [file phytokeys.183.72285-treatment1.xml]

<!DOCTYPE tp:taxon-treatment
  PUBLIC "-//TaxonX//DTD Taxonomic Treatment Publishing DTD v0 20100105//EN" "tax-treatment-NSO.dtd">
<tp:taxon-treatment xmlns:tp="http://www.plazi.org/taxpub"><tp:treatment-meta><kwd-group><label>Taxon classification</label><kwd><named-content xmlns:xlink="http://www.w3.org/1999/xlink" content-type="kingdom">Plantae</named-content></kwd><kwd><named-content xmlns:xlink="http://www.w3.org/1999/xlink" content-type="order">Cymbellales</named-content></kwd><kwd><named-content xmlns:xlink="http://www.w3.org/1999/xlink" content-type="family">Cymbellaceae</named-content></kwd></kwd-group><mixed-citation publication-type="journal"><person-group><name><surname>Glushchenko</surname><given-names>Anton</given-names></name><name><surname>Gusev</surname><given-names>Evgeniy</given-names></name><name><surname>Maltsev</surname><given-names>Yevhen</given-names></name><name><surname>Kociolek</surname><given-names>John Patrick</given-names></name><name><surname>Kuznetsova</surname><given-names>Irina</given-names></name><name><surname>Kulikovskiy</surname><given-names>Maxim</given-names></name></person-group><article-title><italic><tp:taxon-name><tp:taxon-name-part taxon-name-part-type="genus" reg="Cymbopleura">Cymbopleura</tp:taxon-name-part><tp:taxon-name-part taxon-name-part-type="species" reg="natellia">natellia</tp:taxon-name-part></tp:taxon-name></italic> – a new species from Transbaikal area (Russia, Siberia) described on the basis of molecular and morphological investigation</article-title><source>PhytoKeys</source><day>19</day><month>10</month><year>2021</year><volume>183</volume><fpage>95</fpage><lpage>105</lpage><pub-id pub-id-type="doi">10.3897/phytokeys.183.72285</pub-id></mixed-citation></tp:treatment-meta><tp:nomenclature><tp:taxon-name>
            <object-id xmlns:xlink="http://www.w3.org/1999/xlink" content-type="arpha" xlink:type="simple">4BD92B8A-5975-5821-8D81-090636150C67</object-id>
            <tp:taxon-name-part taxon-name-part-type="genus" reg="Cymbopleura">Cymbopleura</tp:taxon-name-part>
            <tp:taxon-name-part taxon-name-part-type="species" reg="natellia">natellia</tp:taxon-name-part>
          </tp:taxon-name><tp:taxon-authority>Glushchenko, Kulikovskiy &amp; Kociolek</tp:taxon-authority><tp:taxon-status xmlns:xlink="http://www.w3.org/1999/xlink" xlink:type="simple">sp. nov.</tp:taxon-status><xref ref-type="fig" rid="F1">Figs 1</xref><xref ref-type="fig" rid="F2">, 2</xref><xref ref-type="fig" rid="F3">, 3</xref><xref ref-type="fig" rid="F4">, 4</xref></tp:nomenclature><tp:treatment-sec sec-type="Holotype" id="SECID0EJLAC"><title>Holotype.</title><p>Slide no B209 in collection of MHA, Main Botanical Garden Russian Academy of Science, Moscow, Russia, represented here by Fig. <xref ref-type="fig" rid="F2">2J</xref>.</p></tp:treatment-sec><tp:treatment-sec sec-type="Reference strain" id="SECID0ETLAC"><title>Reference strain.</title><p>Strain B209, isolated in sample No. 11.2.</p></tp:treatment-sec><tp:treatment-sec sec-type="type locality" id="SECID0EYLAC"><title>Type locality.</title><p>Russia, Eastern Siberia, Buryatia, Zagza River, <named-content xmlns:xlink="http://www.w3.org/1999/xlink" content-type="dwc:verbatimCoordinates" xlink:type="simple"><named-content content-type="geo-json" specific-use="{&#34;type&#34;:&#34;Point&#34;,&#34;coordinates&#34;:[107.085233,52.527600]}" id="NCID0EBMAC" xlink:type="simple">52°31.656'N, 107°05.114'E</named-content></named-content>.</p></tp:treatment-sec><tp:treatment-sec sec-type="description" id="SECID0EGMAC"><title>Description.</title><p><bold><italic><abbrev xmlns:xlink="http://www.w3.org/1999/xlink" xlink:title="Light microscopic" id="ABBRID0EPMAC" xlink:type="simple">LM</abbrev></italic></bold> (Figs <xref ref-type="fig" rid="F1">1</xref> and <xref ref-type="fig" rid="F2">2</xref>). Cells solitary. A single chloroplast is present per cell. The chloroplast has two lobes, that underlie the valve face, and they are connected by a wide isthmus (Fig. <xref ref-type="fig" rid="F1">1</xref>). Valves subelliptical, dorsiventral with moderately convex dorsal margin and slightly convex ventral margin, often almost straight near the valve centre. Ends are bluntly rostrate. Length 17.6–23.5 μm (20.5 ± 1.6; n = 30), width 8.7–9.5 μm (9.1 ± 0.2; n = 30). Length-to-width ratio 1.97–2.52. Central area more or less pronounced, rounded, 1/3 to the valve breadth. Axial area narrow, more often weakly expands to central area, less often – almost not expanded beyond the median line of the valve. Raphe filiform near the center, lateral towards the apices, with proximal raphe ends deflected ventrally, tipped with weakly inflated pores. Striae finely punctate, radiate, becoming subparallel and condensing towards to the ends, 13–15 in 10 μm (14 ± 0.7; n = 30) at the central part, 18–20 in 10 μm (19 ± 0.7; n = 30) near the ends. Areolae difficult to resolve in <abbrev xmlns:xlink="http://www.w3.org/1999/xlink" xlink:title="Light microscopic" id="ABBRID0EANAC" xlink:type="simple">LM</abbrev> (Fig. <xref ref-type="fig" rid="F2">2</xref>).</p><fig id="F1" position="float" orientation="portrait"><object-id xmlns:xlink="http://www.w3.org/1999/xlink" content-type="doi" xlink:type="simple">10.3897/phytokeys.183.72285.figure1</object-id><object-id xmlns:xlink="http://www.w3.org/1999/xlink" content-type="arpha" xlink:type="simple">81DD488B-D4C4-5DDA-9C58-5B5D7E8B1027</object-id><label>Figure 1.</label><caption><p><bold>A–H</bold><italic><tp:taxon-name><tp:taxon-name-part taxon-name-part-type="genus" reg="Cymbopleura">Cymbopleura</tp:taxon-name-part><tp:taxon-name-part taxon-name-part-type="species" reg="natellia">natellia</tp:taxon-name-part></tp:taxon-name></italic> Glushchenko, Kulikovskiy &amp; Kociolek, sp. nov. <abbrev xmlns:xlink="http://www.w3.org/1999/xlink" xlink:title="Light microscopic" id="ABBRID0E4NAC" xlink:type="simple">LM</abbrev>, <abbrev xmlns:xlink="http://www.w3.org/1999/xlink" xlink:title="differential interference contrast" id="ABBRID0EBOAC" xlink:type="simple">DIC</abbrev>. Strain B209. Size diminution series. Live cells with chloroplast structure. Scale bar: 10 μm.</p></caption><graphic xmlns:xlink="http://www.w3.org/1999/xlink" xlink:href="phytokeys-183-095-g001.jpg" position="float" orientation="portrait" xlink:type="simple" id="oo_600919.jpg"><uri content-type="original_file" xlink:type="simple">https://binary.pensoft.net/fig/600919</uri></graphic></fig><fig id="F2" position="float" orientation="portrait"><object-id xmlns:xlink="http://www.w3.org/1999/xlink" content-type="doi" xlink:type="simple">10.3897/phytokeys.183.72285.figure2</object-id><object-id xmlns:xlink="http://www.w3.org/1999/xlink" content-type="arpha" xlink:type="simple">9DA516D4-B080-567D-9F7F-571DCDE26C94</object-id><label>Figure 2.</label><caption><p><bold>A–R</bold><italic><tp:taxon-name><tp:taxon-name-part taxon-name-part-type="genus" reg="Cymbopleura">Cymbopleura</tp:taxon-name-part><tp:taxon-name-part taxon-name-part-type="species" reg="natellia">natellia</tp:taxon-name-part></tp:taxon-name></italic> Glushchenko, Kulikovskiy &amp; Kociolek, sp. nov. <abbrev xmlns:xlink="http://www.w3.org/1999/xlink" xlink:title="Light microscopic" id="ABBRID0E6OAC" xlink:type="simple">LM</abbrev>, <abbrev xmlns:xlink="http://www.w3.org/1999/xlink" xlink:title="differential interference contrast" id="ABBRID0EDPAC" xlink:type="simple">DIC</abbrev>. Strain B209, slide no B209. Size diminution series. Holotype (<bold>J</bold>). Scale bar: 10 μm.</p></caption><graphic xmlns:xlink="http://www.w3.org/1999/xlink" xlink:href="phytokeys-183-095-g002.jpg" position="float" orientation="portrait" xlink:type="simple" id="oo_600920.jpg"><uri content-type="original_file" xlink:type="simple">https://binary.pensoft.net/fig/600920</uri></graphic></fig><p><bold><italic><abbrev xmlns:xlink="http://www.w3.org/1999/xlink" xlink:title="scanning electron microscopy" id="ABBRID0ETPAC" xlink:type="simple">SEM</abbrev>, external view</italic></bold> (Fig. <xref ref-type="fig" rid="F3">3</xref>). Valve face is flat. Central area formed by shortened striae. Striae uniseriate, extending to valve face towards mantle on both the dorsal and ventral margins, composed of very small, elongate, lineolate areolae, 30–35 in 10 μm (32.5 ± 1.3; n = 30). Proximal raphe endings are slightly expanded, unilaterally curved. Distal raphe fissures unilaterally curved opposite the proximal raphe ends, extending onto the valve mantle.</p><fig id="F3" position="float" orientation="portrait"><object-id xmlns:xlink="http://www.w3.org/1999/xlink" content-type="doi" xlink:type="simple">10.3897/phytokeys.183.72285.figure3</object-id><object-id xmlns:xlink="http://www.w3.org/1999/xlink" content-type="arpha" xlink:type="simple">350EFF3E-B666-5B8D-A165-015F1DD2C784</object-id><label>Figure 3.</label><caption><p><bold>A–D</bold><italic><tp:taxon-name><tp:taxon-name-part taxon-name-part-type="genus" reg="Cymbopleura">Cymbopleura</tp:taxon-name-part><tp:taxon-name-part taxon-name-part-type="species" reg="natellia">natellia</tp:taxon-name-part></tp:taxon-name></italic> Glushchenko, Kulikovskiy &amp; Kociolek, sp. nov. <abbrev xmlns:xlink="http://www.w3.org/1999/xlink" xlink:title="scanning electron microscopy" id="ABBRID0ETAAE" xlink:type="simple">SEM</abbrev>. Strain B209. External view <bold>A, B</bold> the whole valve <bold>C</bold> central area <bold>D</bold> valve end. Scale bars: 5 μm (<bold>A, B</bold>); 1 μm (<bold>C, D</bold>).</p></caption><graphic xmlns:xlink="http://www.w3.org/1999/xlink" xlink:href="phytokeys-183-095-g003.jpg" position="float" orientation="portrait" xlink:type="simple" id="oo_600921.jpg"><uri content-type="original_file" xlink:type="simple">https://binary.pensoft.net/fig/600921</uri></graphic></fig><p><bold><italic><abbrev xmlns:xlink="http://www.w3.org/1999/xlink" xlink:title="scanning electron microscopy" id="ABBRID0ELBAE" xlink:type="simple">SEM</abbrev>, internal view</italic></bold> (Fig. <xref ref-type="fig" rid="F4">4</xref>). The raphe slits close to proximal endings are arcuate. Proximal raphe endings weakly deflected to the dorsal margin. Distal raphe ends terminated small helictoglossae. Areolae arranged in a series with narrow vimines, compared to the wide interstriae (virgae), occlusions absent but tectullae present.</p><fig id="F4" position="float" orientation="portrait"><object-id xmlns:xlink="http://www.w3.org/1999/xlink" content-type="doi" xlink:type="simple">10.3897/phytokeys.183.72285.figure4</object-id><object-id xmlns:xlink="http://www.w3.org/1999/xlink" content-type="arpha" xlink:type="simple">160CB730-9B06-510C-A664-6044061AD937</object-id><label>Figure 4.</label><caption><p><bold>A–C</bold><italic><tp:taxon-name><tp:taxon-name-part taxon-name-part-type="genus" reg="Cymbopleura">Cymbopleura</tp:taxon-name-part><tp:taxon-name-part taxon-name-part-type="species" reg="natellia">natellia</tp:taxon-name-part></tp:taxon-name></italic> Glushchenko, Kulikovskiy &amp; Kociolek, sp. nov. <abbrev xmlns:xlink="http://www.w3.org/1999/xlink" xlink:title="scanning electron microscopy" id="ABBRID0EKCAE" xlink:type="simple">SEM</abbrev>. Strain B209. Internal view <bold>A</bold> the whole valve <bold>B</bold> central area <bold>C</bold> valve end. Scale bars: 5 μm (<bold>A</bold>); 1 μm (<bold>B, C</bold>).</p></caption><graphic xmlns:xlink="http://www.w3.org/1999/xlink" xlink:href="phytokeys-183-095-g004.jpg" position="float" orientation="portrait" xlink:type="simple" id="oo_600922.jpg"><uri content-type="original_file" xlink:type="simple">https://binary.pensoft.net/fig/600922</uri></graphic></fig></tp:treatment-sec><tp:treatment-sec sec-type="etymology" id="SECID0E4CAE"><title>Etymology.</title><p>New species is dedicated to our friend Natella Otarovna Gabuadze.</p></tp:treatment-sec><tp:treatment-sec sec-type="distribution" id="SECID0ECDAE"><title>Distribution.</title><p>As yet known only from the type locality.</p></tp:treatment-sec><tp:treatment-sec sec-type="Sequence data" id="SECID0EHDAE"><title>Sequence data.</title><p>Partial 18S rDNA gene sequence comprising V4 domain sequence (GenBank accession number <ext-link xmlns:xlink="http://www.w3.org/1999/xlink" ext-link-type="gen" xlink:href="MZ503642" xlink:type="simple">MZ503642</ext-link>).</p><sec sec-type="Molecular investigation" id="SECID0ESDAE"><title>Molecular investigation</title><p>The phylogenetic analyses were conducted using a single gene dataset (Fig. <xref ref-type="fig" rid="F5">5</xref>). Sequences of <italic><tp:taxon-name><tp:taxon-name-part taxon-name-part-type="genus" reg="Cymbopleura">Cymbopleura</tp:taxon-name-part></tp:taxon-name></italic> species as well as <italic><tp:taxon-name><tp:taxon-name-part taxon-name-part-type="genus" reg="Cymbella">Cymbella</tp:taxon-name-part></tp:taxon-name></italic>, <italic><tp:taxon-name><tp:taxon-name-part taxon-name-part-type="genus" reg="Gomphonema">Gomphonema</tp:taxon-name-part></tp:taxon-name></italic>, <italic><tp:taxon-name><tp:taxon-name-part taxon-name-part-type="genus" reg="Placoneis">Placoneis</tp:taxon-name-part></tp:taxon-name></italic> and another pennate diatom species were included in the phylogenetic analyses. According to the maximum likelihood (<abbrev xmlns:xlink="http://www.w3.org/1999/xlink" xlink:title="Maximum Likelihood" id="ABBRID0EYEAE" xlink:type="simple">ML</abbrev>) and Bayesian Inference (<abbrev xmlns:xlink="http://www.w3.org/1999/xlink" xlink:title="Bayesian inference" id="ABBRID0E3EAE" xlink:type="simple">BI</abbrev>) phylogenetic analyses, <italic><tp:taxon-name><tp:taxon-name-part taxon-name-part-type="genus" reg="Cymbopleura">Cymbopleura</tp:taxon-name-part><tp:taxon-name-part taxon-name-part-type="species" reg="natellia">natellia</tp:taxon-name-part></tp:taxon-name></italic> sp. nov. (the strain B209) appeared most closely related to the strain 22 vi092D of <italic><tp:taxon-name><tp:taxon-name-part taxon-name-part-type="genus" reg="Cymbopleura">Cymbopleura</tp:taxon-name-part><tp:taxon-name-part taxon-name-part-type="species" reg="naviculiformis">naviculiformis</tp:taxon-name-part></tp:taxon-name></italic> (Auerswald ex Heiberg) <xref ref-type="bibr" rid="B8">Krammer 2003</xref> with high statistical support (<abbrev xmlns:xlink="http://www.w3.org/1999/xlink" xlink:title="Maximum Likelihood" id="ABBRID0E1FAE" xlink:type="simple">ML</abbrev> 94; <abbrev xmlns:xlink="http://www.w3.org/1999/xlink" xlink:title="Bayesian inference" id="ABBRID0E5FAE" xlink:type="simple">BI</abbrev> 0.99) and other <italic><tp:taxon-name><tp:taxon-name-part taxon-name-part-type="genus" reg="Cymbopleura">Cymbopleura</tp:taxon-name-part></tp:taxon-name></italic> strains (Fig. <xref ref-type="fig" rid="F5">5</xref>). We should point out, however, that <italic><tp:taxon-name><tp:taxon-name-part taxon-name-part-type="genus" reg="Cymbopleura">Cymbopleura</tp:taxon-name-part></tp:taxon-name></italic> is non-monophyletic in these analyses, with two strains of <italic><tp:taxon-name><tp:taxon-name-part taxon-name-part-type="genus" reg="Cymbopleura">Cymbopleura</tp:taxon-name-part><tp:taxon-name-part taxon-name-part-type="species" reg="inaequalis">inaequalis</tp:taxon-name-part></tp:taxon-name></italic> and an unidentified <italic><tp:taxon-name><tp:taxon-name-part taxon-name-part-type="genus" reg="Cymbopleura">Cymbopleura</tp:taxon-name-part></tp:taxon-name></italic> strain (D213 001 <ext-link xmlns:xlink="http://www.w3.org/1999/xlink" ext-link-type="gen" xlink:href="MK300893" xlink:type="simple">MK300893</ext-link>) having a closer relationship with some <italic><tp:taxon-name><tp:taxon-name-part taxon-name-part-type="genus" reg="Cymbella">Cymbella</tp:taxon-name-part></tp:taxon-name></italic> species than <italic><tp:taxon-name><tp:taxon-name-part taxon-name-part-type="genus" reg="Cymbopleura">Cymbopleura</tp:taxon-name-part></tp:taxon-name></italic> strains.</p><fig id="F5" position="float" orientation="portrait"><object-id xmlns:xlink="http://www.w3.org/1999/xlink" content-type="doi" xlink:type="simple">10.3897/phytokeys.183.72285.figure5</object-id><object-id xmlns:xlink="http://www.w3.org/1999/xlink" content-type="arpha" xlink:type="simple">4AD196EC-0E43-5437-92F4-77A0AC987A9C</object-id><label>Figure 5.</label><caption><p>Phylogenetic position of <italic><tp:taxon-name><tp:taxon-name-part taxon-name-part-type="genus" reg="Cymbopleura">Cymbopleura</tp:taxon-name-part><tp:taxon-name-part taxon-name-part-type="species" reg="natellia">natellia</tp:taxon-name-part></tp:taxon-name></italic> B209 (indicated in bold) based on Bayesian inference for the partial 18S rDNA gene. Total length of the alignment is 439 characters. Bootstrap supports from <abbrev xmlns:xlink="http://www.w3.org/1999/xlink" xlink:title="Maximum Likelihood" id="ABBRID0EMIAE" xlink:type="simple">ML</abbrev> (constructed by RAxML) and posterior probabilities from <abbrev xmlns:xlink="http://www.w3.org/1999/xlink" xlink:title="Bayesian inference" id="ABBRID0EQIAE" xlink:type="simple">BI</abbrev> (constructed by Beast) are presented on the nodes in order. Only BS and PP above 50 and 0.85 are shown. Strain numbers (if available) and GenBank numbers are indicated for all sequences.</p></caption><graphic xmlns:xlink="http://www.w3.org/1999/xlink" xlink:href="phytokeys-183-095-g005.jpg" position="float" orientation="portrait" xlink:type="simple" id="oo_600923.jpg"><uri content-type="original_file" xlink:type="simple">https://binary.pensoft.net/fig/600923</uri></graphic></fig></sec></tp:treatment-sec><ref-list><ref id="B8"><mixed-citation xmlns:xlink="http://www.w3.org/1999/xlink" xlink:type="simple"><person-group><name name-style="western"><surname>Krammer</surname><given-names>K</given-names></name></person-group> (<year>2003</year>) <article-title><italic><tp:taxon-name><tp:taxon-name-part taxon-name-part-type="genus">Cymbopleura</tp:taxon-name-part></tp:taxon-name></italic>, <italic><tp:taxon-name><tp:taxon-name-part taxon-name-part-type="genus">Delicata</tp:taxon-name-part></tp:taxon-name></italic>, <italic><tp:taxon-name><tp:taxon-name-part taxon-name-part-type="genus">Navicymbula</tp:taxon-name-part></tp:taxon-name></italic>, <italic><tp:taxon-name><tp:taxon-name-part taxon-name-part-type="genus">Gomphocymbellopsis</tp:taxon-name-part></tp:taxon-name></italic>, <italic><tp:taxon-name><tp:taxon-name-part taxon-name-part-type="genus">Afrocymbella</tp:taxon-name-part></tp:taxon-name></italic>.</article-title><source>Diatoms of Europe</source><volume>4</volume>: <fpage>1</fpage>–<lpage>530</lpage>.</mixed-citation></ref></ref-list></tp:taxon-treatment>
